# Supplementary material for: Pyrolysis of Denim Jeans Waste: Pyrolytic Product Modification by the Addition of Sodium Carbonate
Source: Polymers (Basel). 2022 Nov 21;14(22):5035. doi: 10.3390/polym14225035 (PMC9698909; doi:10.3390/polym14225035)
Supplement: Supplementary file 1 [file polymers-14-05035-s001.zip]

Archive with 1 entries (1 files):
- polymers-2031836-supplementary.pdf
